# Supplementary material for: The Uptake and Translocation of Lead, Chromium, Cadmium, and Zinc by Tomato Plants Grown in Nutrient and Contaminated Nutrient Solutions: Implications for Food Safety
Source: Toxics. 2025 Aug 31;13(9):738. doi: 10.3390/toxics13090738 (PMC12474179; doi:10.3390/toxics13090738)
Supplement: Supplementary file 1 [file toxics-13-00738-s001.zip]

Archive with 1 entries (1 files):
- toxics-3806832-supplementary.pdf
